# Supplementary material for: Identifying signatures of natural selection in Indian populations
Source: PLoS One. 2022 Aug 4;17(8):e0271767. doi: 10.1371/journal.pone.0271767 (PMC9352006; doi:10.1371/journal.pone.0271767)
Supplement: S4 Fig — ASMC, detailing in blue, regions found as putative signatures of natural selection in our study. The numbers in green indicate other studies where those regions were reported (1: Metspalu et al. 2011, 2: Suo et al. 2012, 3: Karlsson et al. 2013, 4: Liu et al. 2017, 5: Perdomo-Sabogal et al, 2019). In red we show genes present in regions with high enrichment but that were not found as an outlier based on the other six methods. A) chromosome 1, B) chromosome 2, C) chromosome 3, D) chromosome 4, E) chromosome 5, F) chromosome 6, G) chromosome 7, H) chromosome 8, I) chromosome 9, J) chromosome 10, K) chromosome 11, L) chromosome 12, M) chromosome 13, N) chromosome 14, O) chromosome 15, P) chromosome 16, Q) chromosome 17, R) chromosome 18, S) chromosome 19, T) chromosome 20, U) chromosome 21, V) chromosome 22. (ZIP) [file pone.0271767.s004.zip]

Archive with 11 entries (11 files):
- S4 Figure A-B.tif
- S4 Figure C-D.tif
- S4 Figure E-F.tif
- S4 Figure G-H.tif
- S4 Figure I-J.tif
- S4 Figure K-L.tif
- S4 Figure M-N.tif
- S4 Figure O-P.tif
- S4 Figure Q-R.tif
- S4 Figure S-T.tif
- S4 Figure U-V.tif
