# Supplementary material for: Identifying signatures of natural selection in Indian populations
Source: PLoS One. 2022 Aug 4;17(8):e0271767. doi: 10.1371/journal.pone.0271767 (PMC9352006; doi:10.1371/journal.pone.0271767)
Supplement: S1 Table — We also provide information about the results observed for the 1kgp high coverage data and overlap with other studies. (XLSX) [file pone.0271767.s010.xlsx]

## Sheet: S1 Table
	Chr	Initial Position	Final Position	PBS	xpEHH	iHS	Tajima'sD_100kb	CLR	GRoSS	Shared signal with 1KGP_HC	Observation	Phenotype/Implicated in	Diseases
MACF1	chr1	39549838	39952810		0.50%		0.5%			xpEHH(0.1%), PBS(0.5%)		neurodevelopmental and neurodegenerative diseases	schizophrenia and Parkinson's disease
PDE4B	chr1	66258192	66840262			0.01			0.01
LRRC8B	chr1	90024269	90063420			0.01			0.01			regulation of cell size by modulation of movement of chloride ions and other organic osmolytes, Immune system impairement	Hypogammaglobulinemia
FLJ27354	chr1	90090407	90098453			0.01			0.01
LRRC8C	chr1	90098643	90185094			0.01			0.01			regulation of cell size by modulation of movement of chloride ions and other organic osmolytes, Immune system impairement	Hypogammaglobulinemia
DPYD	chr1	97543299	98386615	0.01			0.01			xpEHH(0.5%)
PAPPA2	chr1	176432306	176811970			0.50%			0.50%
LOC100506795	chr1	234663636	234667525	0.01					0.01	PBS(0.1%)
TOMM20	chr1	235272657	235292256		0.01				0.01	xpEHH(0.5%)
SNORA14B	chr1	235291117	235291252		0.01				0.01
RBM34	chr1	235294497	235324772		0.01				0.01	xpEHH(0.5%)	Also reported on Karlsson et al. 2015
ARID4B	chr1	235330209	235491532		0.01				0.01	xpEHH(0.5%)	Also reported on Karlsson et al. 2015		marker associated with a broad range of human malignancies
MIR4753	chr1	235353348	235353431		0.01				0.01
COLEC11	chr2	3649495	3692234		0.50%				0.50%	PBS(1%), xpEHH(0.5%)
ALLC	chr2	3742210	3750260		0.50%				0.50%	xpEHH(0.5%)
NT5C1B-RDH14	chr2	18735988	18770846		0.01				0.01	xpEHH(0.5%)
RDH14	chr2	18735988	18741959		0.01				0.01	xpEHH(0.5%)
NT5C1B	chr2	18744136	18770824		0.01				0.01	xpEHH(0.5%)
CYP26B1	chr2	72356366	72371544	0.50%					0.01	xpEHH(0.5%)	Also reported on Liu et al. 2017, Also reported on Karlsson et al. 2015		drug metabolism
EXOC6B	chr2	72406443	73053177	0.50%			0.01		0.01	Tajimas'D(0.5%), PBS(0.5%), xpEHH(0.5%)	Also reported on Liu et al. 2017, Also reported on Karlsson et al. 2015
SNORD78	chr2	72987662	72987731	0.50%					0.01	Tajimas'D(0.5%), PBS(1%)			Non-small cell lung cancer (NSCLC)
SNRNP200	chr2	96940073	96971307	0.50%					0.50%	PBS(0.5%)	Also reported on Karlsson et al. 2015
ITPRIPL1	chr2	96991061	96994091	0.50%					0.50%	PBS(0.5%)	Also reported on Karlsson et al. 2015
NCAPH	chr2	97001483	97031796	0.50%					0.50%	PBS(0.5%)	Also reported on Karlsson et al. 2015
ARID5A	chr2	97203615	97218371	0.10%					0.10%	PBS(0.1%), xpEHH(0.1%)	Also reported on Liu et al. 2017, Also reported on Karlsson et al. 2015
KANSL3	chr2	97258891	97297219	0.10%					0.10%	PBS(0.1%), xpEHH(0.5%)	Also reported on Liu et al. 2017
FER1L5	chr2	97308573	97320635	0.10%					0.10%	PBS(0.1%), xpEHH(0.5%)	Also reported on Liu et al. 2017, Also reported on Karlsson et al. 2015
ANKRD39	chr2	97513723	97523756	0.10%					0.10%	PBS(0.1%), xpEHH(1%)	Also reported on Liu et al. 2017, Also reported on Karlsson et al. 2015
SEMA4C	chr2	97525472	97535735	0.10%					0.10%	PBS(0.1%),xpEHH(1%)	Also reported on Liu et al. 2017, Also reported on Karlsson et al. 2015
FAM178B	chr2	97541618	97563870	0.10%					0.10%	PBS(0.1%), xpEHH(0.1%)	Also reported on Liu et al. 2017
FAHD2B	chr2	97749322	97760582	0.50%					0.50%	PBS(0.1%), xpEHH(0.1%)	Also reported on Liu et al. 2017
ANKRD36	chr2	97779232	97866099	0.50%					0.50%	PBS(0.1%), xpEHH(0.1%)	Also reported on Liu et al. 2017
ANKRD36B	chr2	98121260	98206428	0.01					0.01	PBS(0.1%), xpEHH(0.1%)	Also reported on Liu et al. 2017
COX5B	chr2	98262520	98264657	0.01					0.01	xpEHH(0.1%), PBS(0.5%)	Also reported on Liu et al. 2017, Also reported on Karlsson et al. 2015
ACTR1B	chr2	98272401	98280561	0.01					0.01	xpEHH(0.1%), PBS(0.5%)	Also reported on Liu et al. 2017, Also reported on Karlsson et al. 2015
LOC728537	chr2	98286205	98319529	0.01					0.01	xpEHH(0.1%), PBS(0.5%)	Also reported on Liu et al. 2017
ZAP70	chr2	98350868	98356323	0.01					0.01	PBS(0.1%), xpEHH(0.1%)	Also reported on Karlsson et al. 2015
VWA3B	chr2	98853036	98858761	0.01					0.01	PBS(0.5%), xpEHH(0.5%)	Also reported on Karlsson et al. 2015
CERKL	chr2	182401400	182521834	0.50%	0.50%					PBS(1%)
NEUROD1	chr2	182542516	182543587	0.50%	0.50%
KIF1A	chr2	241662829	241759725			0.01			0.01	xpEHH(1%)
AGXT	chr2	241808161	241818536			0.01			0.01	xpEHH(1%)
C2orf54	chr2	241825464	241831452			0.01			0.01
SNED1	chr2	241938254	242033643			0.01			0.01
SUMF1	chr3	3823035	4508966			0.01			0.01	xpEHH(0.1%), PBS(0.5%)
ITPR1	chr3	4535031	4889524	0.50%	0.01	0.50%				xpEHH(0.1%), PBS(0.5%)
EGOT	chr3	4792016	4792369		0.01	0.01
PPARG	chr3	12330435	12448345		0.50%				0.50%	xpEHH(0.1%)
TSEN2	chr3	12525930	12574820	0.50%	0.50%				0.50%	PBS(0.1%), xpEHH(0.1%)
C3orf83	chr3	12581279	12586963	0.50%	0.50%				0.50%	PBS(0.1%)
MKRN2	chr3	12598512	12625210	0.50%	0.50%				0.50%	PBS(0.1%), xpEHH(0.5%)
RAF1	chr3	12625099	12705700	0.50%	0.50%				0.01	PBS(0.1%), xpEHH(0.5%)
FHIT	chr3	59735035	61237133		0.01				0.01	PBS(1%),xpEHH(1%)
MIR548A3	chr3	103903475	103946105		0.50%				0.50%
EPHB1	chr3	134514098	134851891			0.01			0.01
RFC1	chr4	39289068	39368001		0.01				0.01	xpEHH(0.5%)	Also reported on Karlsson et al. 2015
KLB	chr4	39408472	39453153		0.01				0.01	xpEHH(0.5%)
RPL9	chr4	39455744	39460207		0.01				0.01	xpEHH(0.5%)
LIAS	chr4	39460664	39479271		0.01				0.01	xpEHH(0.5%)
LOC401127	chr4	39481874	39483523		0.01				0.01
UGDH	chr4	39500374	39529218		0.01				0.01	xpEHH(0.5%)
LOC100506035	chr4	80413746	80497614	0.50%					0.50%	PBS(0.5%)
PCAT4	chr4	80748624	80784401	0.01					0.01
ANTXR2	chr4	80826724	80992808	0.01					0.01
PDLIM5	chr4	95373007	95378340		0.01				0.01	PBS(0.5%), xpEHH(0.5%)
GALNTL6	chr4	172734574	173961558		0.50%				0.50%	PBS(0.5%), xpEHH(0.5%)
DNAH5	chr5	13690436	13944589			0.01			0.01
ADAMTS12	chr5	33527286	33892124			0.01			0.01	PBS(0.5%)
P4HA2	chr5	131528303	131562954			0.50%			0.50%
BC030525	chr5	131584600	131631008			0.01			0.01	PBS(1%)
PDLIM4	chr5	131593350	131609147			0.01			0.01
SLC22A4	chr5	131630144	131679899			0.01			0.01	PBS(1%)
C5orf56	chr5	131746464	131811736			0.01			0.01	PBS(1%)
DPYSL3	chr5	146770370	146833260			0.01			0.01	xpEHH(0.5%)
AK054753	chr5	147647869	147763346					0.50%	0.50%
SPINK13	chr5	147648281	147665773					0.50%	0.50%
SPINK7	chr5	147691989	147695481					0.50%	0.50%
SPINK9	chr5	147715121	147719412					0.50%	0.50%
FBXO38	chr5	147763497	147822399					0.50%	0.50%
SLIT3	chr5	168088737	168728133			0.01			0.01	PBS(1%)
SNORD32B	chr6	29550028	29550105			0.01			0.01		Also reported on Liu et al. 2017
OR2H2	chr6	29555682	29556745			0.01			0.01		Also reported on Liu et al. 2017
GABBR1	chr6	29570004	29600962			0.01			0.01		Also reported on Liu et al. 2017
MOG	chr6	29624757	29632544			0.01			0.01		Also reported on Liu et al. 2017
ZFP57	chr6	29640168	29644931			0.01			0.01		Also reported on Liu et al. 2017
HLA-F	chr6	29691116	29695073			0.01			0.01		Also reported on Suo et al. 2012
HLA-F-AS1	chr6	29702965	29716826			0.01			0.01		Also reported on Suo et al. 2012
IER3	chr6	30710975	30712327			0.01			0.50%	PBS(0.5%)	Also reported on Liu et al. 2017
AK098012	chr6	30780642	30798436			0.50%			0.50%	PBS(1%)
DDR1	chr6	30856464	30859965			0.50%			0.50%	PBS(1%)	Also reported on Liu et al. 2017
MIR4640	chr6	30858659	30858749			0.50%			0.50%	PBS(1%)	Also reported on Liu et al. 2017
GTF2H4	chr6	30875976	30879891			0.01			0.01		Also reported on Liu et al. 2017
VARS2	chr6	30890880	30894235			0.01			0.01		Also reported on Liu et al. 2017
MUC22	chr6	30973728	31003179			0.01			0.01		Also reported on Liu et al. 2017
HLA-C	chr6	31236525	31239705		0.50%	0.50%				xpEHH(1%)
HLA-B	chr6	31238849	31324989		0.50%	0.50%				xpEHH(1%)
HCP5	chr6	31430956	31433586		0.01	0.01					Also reported on Liu et al. 2017
PMSP	chr6	31431623	31433481		0.01	0.01
PRRT1	chr6	32116139	32119720			0.01			0.01		Also reported on Liu et al. 2017
LOC100507547	chr6	32120578	32122142			0.01			0.01		Also reported on Liu et al. 2017
PPT2	chr6	32121775	32131458			0.01			0.01		Also reported on Liu et al. 2017
PPT2-EGFL8	chr6	32121775	32139755			0.01			0.01
EGFL8	chr6	32132381	32136313			0.01			0.01		Also reported on Liu et al. 2017
AGPAT1	chr6	32135982	32145888			0.01			0.01		Also reported on Liu et al. 2017
RNF5	chr6	32146161	32151930			0.01			0.01		Also reported on Liu et al. 2017
AGER	chr6	32148744	32152021			0.01			0.01		Also reported on Liu et al. 2017
PBX2	chr6	32154749	32157963			0.01			0.01		Also reported on Liu et al. 2017
GPSM3	chr6	32158542	32163300			0.01			0.01		Also reported on Liu et al. 2017
NOTCH4	chr6	32162619	32171510			0.01			0.01		Also reported on Liu et al. 2017
HLA-DMB	chr6	32902405	32905233			0.01			0.01
HLA-DMA	chr6	32916390	32920899			0.50%			0.50%
BRD2	chr6	32938664	32946165			0.50%			0.50%	xpEHH(1%)	Also reported on Liu et al. 2017
HLA-DOA	chr6	32974781	32977389			0.50%			0.50%	xpEHH(1%)
HLA-DPA1	chr6	33032345	33048555			0.50%			0.50%	xpEHH(1%)
HLA-DPB1	chr6	33043702	33051314			0.50%			0.50%	xpEHH(1%)
HLA-DPB2	chr6	33080292	33086926			0.50%			0.50%	PBS(0.5%)
GSTA3	chr6	52761438	52774496	0.01					0.01
GSTA4	chr6	52842745	52860178	0.01					0.01
PTPRK	chr6	128321131	128718833				0.01	0.01		Tajimas'D(0.1%), PBS(0.1%), CLR(0.5%), xpEHH(0.5%)
SDK1	chr7	4050597	4308631			0.01			0.01
ICA1	chr7	8152814	8301911		0.01				0.01
MAGI2	chr7	77707699	78119337			0.01			0.01
LHFPL3	chr7	103969103	104549003		0.01				0.01
DOCK4	chr7	111366163	111424535		0.50%				0.50%	PBS(0.5%), xpEHH(0.5%)	Also reported on Karlsson et al. 2015
BC043243	chr7	111448593	111461829		0.01				0.50%
KCND2	chr7	119913721	120390387				0.01		0.50%	Tajimas'D(0.5%), CLR(0.5%), xpEHH(0.5%)	Also reported on Liu et al. 2017, Also reported on Karlsson et al. 2015
CSMD1	chr8	2792874	4852328			0.01			0.01	xpEHH(0.5%)
SGCZ	chr8	13947372	15095792		0.50%	0.01			0.50%	PBS(1%), xpEHH(0.5%)
PEBP4	chr8	22570764	22785421		0.01				0.01	PBS(0.5%), xpEHH(0.5%)
AK124682	chr8	22735496	22745535		0.01				0.01	PBS(0.5%)
ASAP1	chr8	131064350	131455906			0.01			0.01
KDM4C	chr9	6925500	7175648			0.01			0.01	PBS(0.1%), xpEHH(0.5%)
PTPRD	chr9	8314245	10612723			0.01			0.01	PBS(0.5%), xpEHH(0.5%)
BNC2	chr9	16409500	16575354			0.01			0.01	PBS(0.5%)	Neandertal Introgression found by Vernot et al., 2020 in Europeans
APTX	chr9	32972603	32997346		0.50%				0.50%	xpEHH(0.5%)
GDA	chr9	74729510	74867140		0.50%				0.50%	xpEHH(1%)
AK095210	chr9	74920351	74958126		0.50%				0.50%	PBS(1%)
ZFAND5	chr9	74966340	74975270		0.50%				0.50%	xpEHH(0.5%)
C5	chr9	123714613	123812554	0.50%					0.50%	PBS(1%), xpEHH(0.5%)	Also reported on Metsupalu et al. 2011, Also reported on Karlsson et al. 2015
CNTRL	chr9	123884078	123920158	0.50%					0.50%	PBS(0.1%), xpEHH(0.5%)
RAB14	chr9	123940414	123964365	0.50%					0.50%	PBS(0.1%), xpEHH(0.5%)	Also reported on Metsupalu et al. 2011, Also reported on Karlsson et al. 2015
GSN	chr9	123963760	124095120	0.01					0.01	PBS(0.5%), xpEHH(0.5%)	Also reported on Karlsson et al. 2015
DIP2C	chr10	320129	735608		0.01			0.01	0.01	Tajimas'D(1%), xpEHH(0.5%)	Also reported on Karlsson et al. 2015
FAM171A1	chr10	15253643	15413058		0.01				0.01	PBS(0.5%), xpEHH(0.5%)
CTNNA3	chr10	67679724	69425416			0.01			0.01
GRID1	chr10	87359311	88126250			0.01			0.01	xpEHH(1%)
LCOR	chr10	98592016	98724198				0.01	0.50%		Tajimas'D(1%)
PNLIPRP3	chr10	118187423	118237468					0.10%	0.50%	Tajimas'D(0.5%)	Also reported on Karlsson et al. 2015
JA611286	chr10	118261313	118261387					0.10%	0.50%	Tajimas'D(1%)
PPAPDC1A	chr10	122263090	122349367			0.01			0.01
DAGLA	chr11	61447904	61514474		0.50%				0.50%	xpEHH(0.1%)
MYRF	chr11	61520120	61555989		0.50%				0.50%	PBS(1%), xpEHH(0.5%)
DKFZP434K028	chr11	61521500	61525136		0.50%				0.50%	xpEHH(0.1%)
BC020196	chr11	61553967	61555990		0.50%				0.50%	xpEHH(0.1%), PBS(1%)
TMEM258	chr11	61556601	61560085		0.50%				0.50%	xpEHH(0.1%), PBS(1%)
MIR611	chr11	61559966	61560033		0.50%				0.50%	xpEHH(0.1%), PBS(1%)
FEN1	chr11	61562833	61563976		0.50%				0.50%	xpEHH(0.1%), PBS(1%)	Also reported on Suo et al. 2012
FADS1	chr11	61571141	61582589		0.50%				0.50%	xpEHH(0.1%), PBS(1%)	Also reported on Suo et al. 2012
MIR1908	chr11	61582632	61582712		0.50%				0.50%	xpEHH(0.1%)
FADS2	chr11	61583727	61634825		0.50%				0.50%	xpEHH(0.1%), PBS(1%)
FADS3	chr11	61640997	61659006	0.50%	0.50%				0.50%	xpEHH(0.1%)
RAB3IL1	chr11	61664767	61687741	0.50%					0.50%	xpEHH(0.1%)	Also reported on Suo et al. 2012
BEST1	chr11	61722578	61730365	0.50%					0.50%	PBS(0.1%), xpEHH(0.5%)	Also reported on Suo et al. 2012
FTH1	chr11	61731756	61735132	0.50%					0.50%	PBS(0.5%)	Also reported on Suo et al. 2012
BC132896	chr11	61735553	61736962	0.01					0.01	PBS(0.5%)
SNORD27	chr11	62622483	62622555			0.50%			0.50%
KAT5	chr11	65479472	65487077		0.01				0.01	xpEHH(1%)
RNASEH2C	chr11	65485143	65488409		0.01				0.01	xpEHH(1%)
AP5B1	chr11	65541368	65548062		0.01				0.01	PBS(1%), xpEHH(1%)
SNX32	chr11	65601409	65618025		0.01				0.01	xpEHH(1%)
CFL1	chr11	65622284	65626886		0.01				0.01	PBS(0.5%), xpEHH(1%)
MUS81	chr11	65630535	65633914		0.01				0.01	PBS(0.5%), xpEHH(1%)
EFEMP2	chr11	65633911	65640405		0.01				0.01	PBS(0.5%), xpEHH(1%)
CTSW	chr11	65647283	65651212		0.01				0.01	PBS(0.5%)
FIBP	chr11	65651210	65656010		0.01				0.01	PBS(1%), xpEHH(1%)
CCDC85B	chr11	65657874	65659106		0.01				0.01	xpEHH(1%)
FOSL1	chr11	65659691	65667997		0.01				0.01
KLC2	chr11	66028383	66035330		0.01				0.01	xpEHH(1%)
RAB1B	chr11	66036055	66044963		0.01				0.01	xpEHH(0.5%)
AK125412	chr11	66037719	66045996		0.01				0.01	PBS(0.5%)
CNIH2	chr11	66045671	66051685		0.01				0.01	PBS(0.5%), xpEHH(0.5%)
YIF1A	chr11	66054682	66056638		0.01				0.01	PBS(0.5%), xpEHH(0.5%)
TMEM151A	chr11	66059372	66064135		0.01				0.01	PBS(0.5%), xpEHH(0.5%)
CD248	chr11	66081957	66084515		0.01				0.01	xpEHH(0.1%)
RIN1	chr11	66099541	66104000		0.01				0.01	xpEHH(0.1%)
BRMS1	chr11	66105608	66108341		0.01				0.01	xpEHH(0.1%)
B3GNT1	chr11	66112842	66115161		0.01				0.01	xpEHH(0.1%)
SLC29A2	chr11	66129991	66139291		0.01				0.01	xpEHH(0.1%)
AX747485	chr11	66135746	66138329		0.01				0.01	xpEHH(0.1%)
NPAS4	chr11	66188474	66194177		0.01				0.01	xpEHH(0.1%)
MRPL11	chr11	66202549	66206310		0.01				0.01	xpEHH(0.1%)
LOC100130987	chr11	67085309	67159158		0.01				0.01	Tajimas'D(0.5%), CLR(0.1%)
POLD4	chr11	67118235	67121067		0.01				0.01	Tajimas'D(0.5%), CLR(0.1%), xpEHH(0.5%)	Also reported on Karlsson et al. 2015
CLCF1	chr11	67131638	67141648		0.01				0.01	Tajimas'D(0.5%), CLR(0.1%), xpEHH(0.5%)	Also reported on Karlsson et al. 2015
RAD9A	chr11	67160775	67165883		0.01				0.01	Tajimas'D(0.5%), CLR(0.1%), xpEHH(0.5%)	Also reported on Karlsson et al. 2015
PPP1CA	chr11	67165651	67188654		0.01				0.01	Tajimas'D(0.5%), CLR(0.1%), xpEHH(0.5%)	Also reported on Karlsson et al. 2015
TBC1D10C	chr11	67171383	67177561		0.01				0.01	Tajimas'D(0.5%), CLR(0.1%), xpEHH(0.5%)	Also reported on Karlsson et al. 2015
CARNS1	chr11	67183646	67193078		0.01				0.01	Tajimas'D(0.5%), CLR(0.1%), xpEHH(0.5%)
RPS6KB2	chr11	67200422	67202879		0.01				0.01	Tajimas'D(0.5%), CLR(0.1%), xpEHH(0.5%)	Also reported on Karlsson et al. 2015
PTPRCAP	chr11	67202980	67205153		0.01				0.01	CLR(0.1%), xpEHH(0.5%)	Also reported on Karlsson et al. 2015
CORO1B	chr11	67205517	67210983		0.01				0.01	CLR(0.1%), xpEHH(0.5%)	Also reported on Karlsson et al. 2015
GPR152	chr11	67218771	67220200		0.01				0.01	CLR(0.1%), xpEHH(0.5%)	Also reported on Karlsson et al. 2015
CABP4	chr11	67222817	67229245		0.01				0.01	CLR(0.1%), xpEHH(0.5%)	Also reported on Karlsson et al. 2015
TMEM134	chr11	67231818	67236748		0.01				0.01	xpEHH(0.5%)	Also reported on Karlsson et al. 2015
AIP	chr11	67250504	67258579		0.01				0.01	xpEHH(0.5%)	Also reported on Karlsson et al. 2015
PITPNM1	chr11	67259238	67266108		0.01				0.01	xpEHH(0.5%)	Also reported on Karlsson et al. 2015
CDK2AP2	chr11	67273960	67275658		0.01				0.01	xpEHH(0.5%)	Also reported on Karlsson et al. 2015
CABP2	chr11	67286417	67290899		0.01				0.01	xpEHH(0.5%)
C11orf24	chr11	68028802	68039469		0.01				0.01	xpEHH(0.1%)
LRP5	chr11	68080107	68216743		0.01				0.01	PBS(0.1%), xpEHH(0.1%)
MRGPRF	chr11	68771861	68780850	0.01					0.01
BC039516	chr11	68779898	68785916	0.01					0.01
TPCN2	chr11	68816349	68846261	0.01					0.01	xpEHH(1%)
KIRREL3	chr11	126293395	126870766		0.50%	0.01			0.50%	xpEHH(0.1%), PBS(0.5%)	Also reported on Metspalu et al. 2011
DJ031150	chr11	126522696	126551995		0.01				0.01	xpEHH(0.1%), PBS(0.5%)
NTM	chr11	131780711	132206716			0.01			0.01	xpEHH(0.5%)
TESPA1	chr12	55342086	55375622	0.50%		0.50%				PBS(0.1%)
NEUROD4	chr12	55413728	55423801	0.01		0.01
MGAT4C	chr12	86373036	86650090		0.5%		0.5%			xpEHH(0.5%)
LOC256021	chr12	92378751	92536447			0.01			0.01
PIWIL1	chr12	130822432	130855925			0.01			0.01
FGF9	chr13	22245214	22278640	0.01					0.01	xpEHH(0.1%), PBS(1%)
STARD13	chr13	33677271	33780187			0.01			0.01	PBS(1%)
LINC00348	chr13	71589272	71742549		0.50%				0.50%	PBS(0.5%), xpEHH(0.5%)
DACH1	chr13	72012097	72441330					0.01	0.01	Tajimas'D(1%), PBS(1%),xpEHH(1%)
GPC5	chr13	92050934	93519487		0.01	0.01				xpEHH(0.1%), PBS(1%)	Also reported on Karlsson et al. 2015
CLYBL	chr13	100258918	100530461		0.50%				0.50%	xpEHH(0.1%), PBS(0.5%)
ZIC5	chr13	100615274	100624178	0.01	0.01				0.01	xpEHH(0.1%)
ZIC2	chr13	100634025	100639019		0.01				0.01	PBS(0.1%), xpEHH(0.1%)
PCCA	chr13	100741268	101182691	0.01	0.01				0.01	xpEHH(0.1%), PBS(1%)
FAM155A	chr13	107820878	108519460			0.01			0.01	xpEHH(0.5%)
MYO16	chr13	109248499	109860355			0.01			0.01	xpEHH(1%)
KCNH5	chr14	63173944	63511955	0.50%	0.01				0.50%	xpEHH(0.1%), PBS(0.5%)	Also reported on Metspalu et al. 2011, Also reported on Karlsson et al. 2015
RAD51B	chr14	68286495	69196935		0.01				0.01	xpEHH(0.5%)
CCDC176	chr14	74498499	74549566			0.01			0.01
ALDH6A1	chr14	74526871	74551196			0.01			0.01
LIN52	chr14	74551662	74667117			0.01			0.01
CYP46A1	chr14	100151040	100193638			0.01			0.01
OTUD7A	chr15	31775328	31947542		0.01				0.01	xpEHH(0.1%)
ALDH1A2	chr15	58245621	58358121		0.01	0.01				PBS(1%)
SCAMP2	chr15	75136072	75146460	0.50%					0.50%	PBS(0.5%)
MPI	chr15	75182409	75189296	0.50%					0.50%	PBS(1%)
FAM219B	chr15	75192327	75199462	0.50%					0.50%	PBS(1%)
COX5A	chr15	75212616	75230495	0.50%					0.50%	PBS(1%)
RPP25	chr15	75247442	75249775	0.50%					0.50%	PBS(1%)
SCAMP5	chr15	75287875	75313836	0.50%					0.50%	PBS(0.5%)
BC150506	chr15	75288944	75289555	0.50%					0.50%	PBS(0.5%)
BC150507	chr15	75288944	75289555	0.50%					0.50%	PBS(0.5%)
PPCDC	chr15	75315926	75343067	0.50%					0.50%	PBS(0.5%)
DQ582071	chr15	79028604	79028635			0.01	0.01
RASGRF1	chr15	79252288	79383215		0.50%				0.50%	xpEHH(0.5%)
LOC729911	chr15	79484048	79576287		0.50%				0.50%
MIR184	chr15	79502129	79502213		0.01				0.01
AK124939	chr15	80491137	80492976			0.01			0.01
LINC00927	chr15	80555409	80634147			0.01			0.01
PCSK6	chr15	101923952	102030187			0.01			0.01	PBS(0.5%)
RBFOX1	chr16	7382750	7763340			0.01		0.01	0.01	PBS(1%)
SNX29	chr16	12154666	12293540	0.50%		0.01			0.50%	PBS(0.1%), xpEHH(1%)
BOLA2	chr16	29464909	29466285	0.10%					0.10%	PBS(0.1%)
KIF22	chr16	29802288	29816706	0.50%					0.50%	xpEHH(1%)
MAZ	chr16	29817416	29822504	0.50%					0.50%	xpEHH(1%)
AB209061	chr16	29818810	29822877	0.50%					0.50%
AK097472	chr16	29819965	29823306	0.50%					0.50%
PRRT2	chr16	29823408	29827202	0.50%					0.50%	xpEHH(1%)
PAGR1	chr16	29827527	29833816	0.50%					0.50%	xpEHH(1%)
BC029255	chr16	29829310	29832541	0.50%					0.50%
MVP	chr16	29831714	29853433	0.50%					0.50%	xpEHH(1%)
CDIPT	chr16	29869677	29872982	0.50%					0.50%	xpEHH(1%)
CDIPT-AS1	chr16	29875003	29879374	0.50%					0.50%	PBS(0.1%)
SEZ6L2	chr16	29882479	29910585	0.50%					0.50%	PBS(0.1%), xpEHH(1%)
ASPHD1	chr16	29912146	29917377	0.50%					0.50%	PBS(0.1%),xpEHH(1%)
KCTD13	chr16	29917656	29937545	0.50%					0.50%	PBS(0.1%), xpEHH(1%)
TMEM219	chr16	29974430	29984373	0.50%					0.50%	xpEHH(1%)
TAOK2	chr16	29985187	30003582	0.50%					0.50%
HIRIP3	chr16	30003641	30007395	0.50%					0.50%
LOC595101	chr16	30278913	30346695	0.50%	0.01				0.50%
CD2BP2	chr16	30362086	30366682	0.50%	0.01				0.50%
TBC1D10B	chr16	30368421	30381522	0.10%	0.10%				0.10%		Also reported on Perdomo-Sabogal et al, 2019 for Chinese in Bejing (CHB)
MYLPF	chr16	30386122	30389310	0.10%	0.10%				0.10%
SEPT1	chr16	30389453	30394171	0.10%	0.10%				0.10%	PBS(0.5%)
ZNF48	chr16	30389632	30411429	0.10%	0.10%				0.10%	xpEHH(0.1%), PBS(0.5%)	Also reported on Perdomo-Sabogal et al, 2019 for Chinese in Bejing (CHB)
SEPT2	chr16	30391252	30394171	0.01	0.01				0.01
ZNF771	chr16	30418734	30425930	0.10%	0.10%				0.10%	PBS(0.1%), xpEHH(0.1%)
DCTPP1	chr16	30435018	30441373	0.10%	0.10%				0.10%	PBS(0.1%), xpEHH(0.1%)
SEPHS2	chr16	30454951	30457224	0.10%	0.10%				0.10%	PBS(0.1%), xpEHH(0.1%)
ITGAL	chr16	30484063	30534506	0.10%	0.10%				0.10%	PBS(0.1%), xpEHH(0.1%)
MIR4518	chr16	30515240	30515322	0.10%	0.10%				0.10%	PBS(0.1%), xpEHH(0.1%)
ZNF768	chr16	30535325	30537887	0.10%	0.10%				0.10%	PBS(0.1%), xpEHH(0.1%)	Also reported on Perdomo-Sabogal et al, 2019 for Chinese in Bejing (CHB), Also reported on Karlsson et al. 2015
ZNF747	chr16	30541688	30546179	0.10%	0.10%				0.10%	PBS(0.1%), xpEHH(0.1%)	Also reported on Perdomo-Sabogal et al, 2019 for Chinese in Bejing (CHB), Also reported on Karlsson et al. 2015
AK056973	chr16	30546378	30546379	0.10%	0.10%				0.10%	PBS(0.1%), xpEHH(0.1%)
ZNF764	chr16	30565084	30569642	0.10%	0.10%				0.10%	PBS(0.1%), xpEHH(0.1%)	Also reported on Perdomo-Sabogal et al, 2019 for Chinese in Bejing (CHB), Also reported on Karlsson et al. 2015
ZNF688	chr16	30581018	30583728	0.10%	0.10%				0.10%	PBS(0.1%), xpEHH(0.1%)	Also reported on Karlsson et al. 2015
ZNF785	chr16	30583575	30595168	0.10%	0.10%				0.10%	PBS(0.1%), xpEHH(0.1%)	Also reported on Karlsson et al. 2015
ZNF689	chr16	30613879	30622096	0.10%	0.01				0.10%	PBS(0.1%), xpEHH(0.1%)	Also reported on Perdomo-Sabogal et al, 2019 for Chinese in Bejing (CHB), Also reported on Karlsson et al. 2015
PRR14	chr16	30662099	30667734	0.10%					0.01	PBS(1%)	Also reported on Karlsson et al. 2015
FBRS	chr16	30669752	30682131	0.10%					0.01	PBS(1%)	Also reported on Karlsson et al. 2015
LOC730183	chr16	30709028	30710381	0.10%					0.01	PBS(1%), xpEHH(0.5%)
SRCAP	chr16	30710492	30752730	0.10%					0.01	PBS(1%), xpEHH(0.5%)	Also reported on Perdomo-Sabogal et al, 2019 for Chinese in Bejing (CHB), Also reported on Karlsson et al. 2015
SNORA30	chr16	30721858	30721986	0.10%					0.01	PBS(1%)
LOC100862671	chr16	30748370	30756517	0.10%					0.01	PBS(1%)
PHKG2	chr16	30759746	30772497	0.10%					0.10%	PBS(1%), xpEHH(0.5%)	Also reported on Karlsson et al. 2015
C16orf93	chr16	30768744	30773383	0.10%					0.10%	PBS(1%)
RNF40	chr16	30772933	30787628	0.10%					0.10%	PBS(1%), xpEHH(0.5%)	Also reported on Karlsson et al. 2015
ZNF629	chr16	30789777	30798526	0.10%					0.10%	PBS(1%), xpEHH(0.5%)	Also reported on Perdomo-Sabogal et al, 2019 for Chinese in Bejing (CHB), Also reported on Karlsson et al. 2015
BCL7C	chr16	30844947	30905398	0.10%					0.10%	PBS(0.1%), xpEHH(0.1%)	Also reported on Karlsson et al. 2015
MIR4519	chr16	30886587	30886644	0.10%					0.10%	PBS(0.1%), xpEHH(0.1%)
BC073928	chr16	30886781	30906541	0.10%					0.10%	PBS(0.1%), xpEHH(0.1%)
MIR762	chr16	30905223	30905306	0.50%					0.50%	PBS(0.1%), xpEHH(0.1%)
CTF1	chr16	30907935	30914881	0.10%					0.10%	PBS(0.1%), xpEHH(0.1%)	Also reported on Karlsson et al. 2015
FBXL19-AS1	chr16	30930640	30934590	0.10%					0.10%	PBS(0.1%), xpEHH(0.1%)
FBXL19	chr16	30934172	30960104	0.10%	0.10%				0.10%	PBS(0.1%), xpEHH(0.1%)	Also reported on Perdomo-Sabogal et al, 2019 for Chinese in Bejing (CHB), Also reported on Karlsson et al. 2015
ORAI3	chr16	30960389	30966259	0.10%	0.10%				0.10%	PBS(0.1%), xpEHH(0.1%)	Also reported on Karlsson et al. 2015
SETD1A	chr16	30969075	30995985	0.10%	0.10%				0.10%	PBS(0.1%), xpEHH(0.1%)	Also reported on Perdomo-Sabogal et al, 2019 for Chinese in Bejing (CHB), Also reported on Karlsson et al. 2015
HSD3B7	chr16	30996528	31000468	0.10%	0.10%				0.10%	PBS(0.1%), xpEHH(0.1%)	Also reported on Karlsson et al. 2015
STX1B	chr16	31000577	31021959	0.10%	0.10%				0.10%	PBS(0.1%), xpEHH(0.1%)	Also reported on Karlsson et al. 2015
STX4	chr16	31044416	31051489	0.10%	0.10%				0.10%	PBS(0.1%), xpEHH(0.5%)	Also reported on Karlsson et al. 2015
BC039500	chr16	31053032	31054276	0.10%	0.10%				0.10%
ZNF668	chr16	31072168	31085561	0.10%	0.10%				0.10%	PBS(0.1%), xpEHH(0.5%)	Also reported on Perdomo-Sabogal et al, 2019 for Chinese in Bejing (CHB), Also reported on Karlsson et al. 2015
ZNF646	chr16	31085743	31095517	0.10%	0.10%				0.10%	PBS(0.1%), xpEHH(0.5%)	Also reported on Perdomo-Sabogal et al, 2019 for Chinese in Bejing (CHB), Also reported on Karlsson et al. 2015
PRSS53	chr16	31094744	31100130	0.10%	0.10%				0.10%	PBS(0.1%), xpEHH(0.5%)
VKORC1	chr16	31102175	31106118	0.10%	0.10%				0.10%
BCKDK	chr16	31119707	31124159	0.10%	0.10%				0.10%	PBS(0.1%), xpEHH(0.5%)	Also reported on Karlsson et al. 2015
KAT8	chr16	31128985	31142714	0.10%	0.10%				0.10%	PBS(0.1%), xpEHH(0.5%)	Also reported on Perdomo-Sabogal et al, 2019 for Chinese in Bejing (CHB)
PRSS8	chr16	31145362	31147151	0.10%	0.10%				0.10%	PBS(0.1%), xpEHH(0.5%)	Also reported on Karlsson et al. 2015
PRSS36	chr16	31150247	31161387	0.10%	0.10%				0.10%	PBS(0.1%), xpEHH(0.5%)	Also reported on Karlsson et al. 2015
FUS	chr16	31191430	31206192	0.10%	0.10%				0.10%	xpEHH(0.5%)	Also reported on Karlsson et al. 2015
TLS/FUS-ERG	chr16	31198078	31198157	0.10%	0.10%				0.10%
PYCARD	chr16	31212806	31214097	0.10%	0.10%				0.10%	xpEHH(0.5%)	Also reported on Karlsson et al. 2015
C16orf98	chr16	31213205	31214773	0.10%	0.10%				0.10%
TRIM72	chr16	31225341	31236510	0.10%	0.10%				0.10%	xpEHH(0.5%)	Also reported on Karlsson et al. 2015
PYDC1	chr16	31227282	31228395	0.10%	0.10%				0.10%	xpEHH(0.5%)	Also reported on Karlsson et al. 2015
ITGAM	chr16	31271296	31344198	0.10%	0.10%				0.01	xpEHH(0.5%)	Also reported on Karlsson et al. 2015
DL489986	chr16	31332562	31338744	0.10%	0.10%
ITGAX	chr16	31366497	31394320	0.10%	0.10%					PBS(0.1%), xpEHH(0.5%)	Also reported on Karlsson et al. 2015
IGHV 3-07	chr16	31985055	31985202	0.01			0.01			Tajimas'D(0.1%), PBS(0.1%)
IGH	chr16	32077385	32077476	0.01			0.01			Tajimas'D(0.1%), PBS(0.1%), xpEHH(0.1%)
MYLK3	chr16	46760587	46772055	0.50%					0.50%	PBS(0.5%)
C16orf87	chr16	46835958	46865074	0.50%					0.50%	PBS(0.5%)
GPT2	chr16	46918307	46965201	0.50%					0.50%
ITFG1	chr16	47483750	47493086	0.50%			0.01			Tajimas'D(0.5%)	Also reported on Karlsson et al. 2015
PHKB	chr16	47495209	47735434	0.50%			0.01			Tajimas'D(0.5%), PBS(0.5%)	Also reported on Karlsson et al. 2015
FTO	chr16	53737874	54148379			0.01			0.01
AK057513	chr16	58783809	59142878			0.50%			0.01
AK125749	chr16	87117167	87336368	0.50%					0.50%	PBS(0.1%)
C16orf95	chr16	87336403	87351026	0.01					0.01	PBS(0.1%), xpEHH(0.5%)
FBXO31	chr16	87362941	87394561	0.01					0.01	PBS(0.1%), xpEHH(0.5%)
MAP1LC3B	chr16	87425800	87438380	0.01					0.01	PBS(0.1%), xpEHH(1%)
ZCCHC14	chr16	87445021	87457487	0.01					0.01	PBS(0.1%), xpEHH(0.5%)	Also reported on Karlsson et al. 2015
KIF1C	chr17	4901242	4931694	0.01					0.01	xpEHH(0.1%), PBS(1%)	Also reported on Karlsson et al. 2015
SLC52A1	chr17	4935896	4955304	0.01					0.01	xpEHH(0.1%), PBS(1%)
ZFP3	chr17	4994799	4996308	0.01					0.01	PBS(0.1%), xpEHH(0.1%)
ZNF232	chr17	5008838	5015646	0.01					0.01	PBS(0.1%), xpEHH(0.1%)
USP6	chr17	5032109	5038285	0.01					0.01	PBS(0.1%), xpEHH(0.1%)
DQ594352	chr17	5033286	5033325	0.01					0.01	PBS(0.1%), xpEHH(0.1%)
DQ586040	chr17	5035360	5035393	0.50%					0.50%	PBS(0.1%), xpEHH(0.1%)
DQ575687	chr17	5036572	5036602	0.01					0.01	PBS(0.1%), xpEHH(0.1%)
DQ570124	chr17	5036851	5036880	0.50%					0.50%	PBS(0.1%), xpEHH(0.1%)
DQ584383	chr17	5038691	5038723	0.01					0.01	PBS(0.1%), xpEHH(0.1%)
DQ574802	chr17	5038915	5038944	0.01					0.01	PBS(0.1%), xpEHH(0.1%)
DQ573130	chr17	5039983	5040025	0.01					0.01	PBS(0.1%), xpEHH(0.1%)
ZNF594	chr17	5085127	5087551	0.01					0.01	PBS(0.1%), xpEHH(0.1%)
LOC100130950	chr17	5095378	5126779	0.01					0.01	PBS(0.1%), xpEHH(0.1%)
LRRC48	chr17	17876126	17920189	0.50%					0.50%	PBS(0.5%)	Also reported on Karlsson et al. 2015
ATPAF2	chr17	17918372	17942480	0.50%					0.50%	PBS(0.5%)	Also reported on Karlsson et al. 2015
BC150162	chr17	17929385	17930083	0.50%					0.50%	PBS(0.5%)
GID4	chr17	17942610	17971718	0.50%					0.50%	PBS(0.5%)
DRG2	chr17	17991180	18011299	0.50%					0.50%	PBS(0.5%)	Also reported on Karlsson et al. 2015
KRTAP4-5	chr17	39305175	39306054				0.01	0.01		xpEHH(1%)
KRTAP4-4	chr17	39315905	39316983				0.01	0.01		xpEHH(1%)
KRTAP4-3	chr17	39323482	39324424				0.01	0.01		xpEHH(1%)
KRTAP4-2	chr17	39333697	39334460				0.01	0.01		xpEHH(1%)
KRTAP4-1	chr17	39340351	39341147				0.01	0.01		xpEHH(1%)
KRTAP9-1	chr17	39346138	39346891				0.01	0.01		xpEHH(1%)
KRTAP9-2	chr17	39382899	39383904				0.01	0.01
KRTAP9-3	chr17	39388714	39389706				0.01	0.01
KRTAP9-8	chr17	39394269	39395256				0.01	0.01
KANSL1	chr17	44107281	44270166				0.01		0.01	Tajimas'D(1%), xpEHH(0.1%)
MSI2	chr17	55334373	55710544		0.50%				0.50%	xpEHH(0.1%)
BCAS3	chr17	58755212	59470192					0.10%	0.50%	Tajimas'D(0.1%), CLR(0.1%), PBS(1%)	Also reported on Metspalu et al. 2011, Also reported on Karlsson et al. 2015
LINC00673	chr17	70399462	70588943		0.01				0.01	xpEHH(0.1%), PBS(0.5%)
CHMP1B	chr18	11851388	11854448			0.01		0.01	0.01
GNAL	chr18	11857436	11885683			0.01		0.01	0.01
MPPE1	chr18	11886113	11908796			0.01		0.01	0.01
IMPA2	chr18	11981426	12030885			0.01			0.01
CTIF	chr18	46065426	46389586			0.01			0.01	xpEHH(0.5%)
C19orf59	chr19	7741942	7744719		0.01				0.01	xpEHH(0.1%), PBS(1%)
TRAPPC5	chr19	7745706	7747748		0.01				0.01	xpEHH(0.1%), PBS(1%)
FCER2	chr19	7761259	7767032		0.01				0.01	xpEHH(0.1%)
CLEC4G	chr19	7793842	7797057		0.50%				0.50%	xpEHH(0.1%)
CD209	chr19	7804880	7812464		0.50%				0.50%	xpEHH(0.1%)
CLEC4M	chr19	7828034	7833461		0.50%				0.50%	xpEHH(0.1%), PBS(0.5%)
CLEC4GP1	chr19	7852369	7855898	0.01	0.50%				0.50%	xpEHH(0.1%)
EVI5L	chr19	7916319	7924076	0.50%	0.50%				0.50%	PBS(0.1%), xpEHH(0.1%)
FLJ22184	chr19	7933604	7939326	0.50%	0.50%				0.50%	PBS(0.1%), xpEHH(0.1%)
LOC388499	chr19	7943516	7945117	0.01	0.50%				0.50%	PBS(0.1%), xpEHH(0.1%)
LRRC8E	chr19	7953389	7966908	0.01	0.50%				0.50%	xpEHH(0.1%)
MAP2K7	chr19	7968764	7979363	0.01	0.50%				0.50%	xpEHH(0.5%)
TGFBR3L	chr19	7981031	7983980	0.01	0.50%				0.50%	xpEHH(0.5%)
SNAPC2	chr19	7985193	7988136	0.01	0.50%				0.50%	xpEHH(0.5%)
CTXN1	chr19	7989380	7991051	0.01	0.50%				0.50%	xpEHH(0.5%)
TIMM44	chr19	7991602	8008708	0.01	0.50%				0.50%	xpEHH(0.5%)
ELAVL1	chr19	8023456	8070529		0.50%				0.50%	xpEHH(0.5%)
HAO1	chr20	7866020	7921093			0.01			0.01
TMX4	chr20	7961715	8000393			0.01			0.01
AK097836	chr20	8000548	8008603			0.01			0.01
MACROD2	chr20	15177503	16033841			0.50%			0.01	xpEHH(0.5%)
DEFB122	chr20	30009241	30016983	0.01					0.01
DEFB123	chr20	30028410	30038060	0.01					0.01
DEFB124	chr20	30053308	30060816	0.01					0.01
REM1	chr20	30063104	30072708	0.01					0.01
LINC00028	chr20	30073580	30075377	0.01					0.01
HM13	chr20	30102240	30157370	0.50%					0.01	Tajimas'D(0.5%)
PSIMCT-1	chr20	30135184	30136019	0.50%					0.01	Tajimas'D(0.5%)
HM13-AS1	chr20	30155509	30161066	0.50%					0.01	Tajimas'D(0.5%)
ID1	chr20	30193085	30194317	0.50%					0.01	Tajimas'D(0.5%)
MIR3193	chr20	30194988	30195043	0.50%					0.01	Tajimas'D(0.5%)
COX4I2	chr20	30225690	30232800	0.50%					0.01	Tajimas'D(0.5%), PBS(1%)
BCL2L1	chr20	30252260	30310133	0.50%					0.01	Tajimas'D(0.5%), PBS(0.5%)
TPX2	chr20	30326903	30389603	0.50%					0.01	Tajimas'D(1%), PBS(0.5%), xpEHH(1%)
TSHZ2	chr20	51801821	52111869			0.01			0.01
DOK5	chr20	53092265	53267710	0.50%	0.50%				0.50%	Tajimas'D(0.1%), PBS(0.1%), CLR(0.1%),xpEHH(0.5%)	Also reported on Metspalu et al, 2011
CDH4	chr20	59827481	60515673	0.50%					0.50%	PBS(0.1%)
CHODL-AS1	chr21	19207988	19257925			0.01			0.01
ETS2	chr21	40177754	40196878		0.01				0.01	xpEHH(0.1%), PBS(1%), xpEHH(0.5%)
SNORA62	chr21	40266708	40266791		0.01				0.01	PBS(0.1%), xpEHH(0.1%)
PDE9A	chr21	44073861	44195618		0.50%				0.50%	PBS(0.5%), xpEHH(0.5%)
AX747730	chr21	44263542	44266080		0.50%				0.50%	PBS(1%)
WDR4	chr21	44269335	44299385		0.50%				0.50%	xpEHH(0.5%)
COL6A2	chr21	47518032	47549719			0.01			0.01	xpEHH(0.5%)
DKFZp586E1322	chr21	47549742	47552762			0.01			0.01
FTCD	chr21	47556175	47575481			0.01			0.01	xpEHH(0.5%)
ISX	chr22	35462129	35483380		0.01				0.01		Also reported on Metspalu et al, 2011
CELSR1	chr22	46756730	46933067		0.50%	0.50%		0.50%		Tajimas'D(0.5%), xpEHH(0.5%)	Also reported on Metspalu et al, 2011, Also reported on Karlsson et al. 2015
