# Supplementary material for: Identifying signatures of natural selection in Indian populations
Source: PLoS One. 2022 Aug 4;17(8):e0271767. doi: 10.1371/journal.pone.0271767 (PMC9352006; doi:10.1371/journal.pone.0271767)
Supplement: S2 Table — We also provide information about the results observed for the 1kgp high coverage data and signals reported in the PopHuman Browser for the iHS statistic, as well as overlap with other studies. (XLSX) [file pone.0271767.s011.xlsx]

## Sheet: S2 Table
chr	Start	End	SNPs	genes	OBS	Shared signal with 1KGP_HC	Shared signal with PopHuman Browser (iHS)
1	39549838	39952810	14	MACF1		xpEHH(0.1%), PBS(0.5%)	GIH,ITU
1	66258192	66840262	57	PDE4B			GIH,ITU
1	90024269	90185094	9	LRRC8B,FLJ27354,LRRC8C			ITU
1	97543299	98386615	51	DPYD		xpEHH(0.5%)	GIH,ITU
1	176432306	176811970	34	PAPPA2			GIH,ITU
1	234663636	235491532	118	LOC100506795,TOMM20,SNORA14B,RBM34,ARID4B,MIR4753	Also reported on Karlsson et al. 2015	xpEHH(0.5%),PBS(0.1%)	GIH,ITU
2	3649495	3750260	24	COLEC11, ALLC		xpEHH(0.5%), PBS(1%)	GIH,ITU
2	18735988	18770846	6	NT5C1B-RDH14, RDH14, NT5C1B		xpEHH(0.5%)	GIH,ITU
2	72356366	73053177	20	CYP26B1,EXOC6B,SNORD78	Also reported on Liu et al. 2017, Also reported on Karlsson et al. 2015	xpEHH(0.5%), Tajimas`D(0.5%), PBS(0.5%)	GIH,ITU
2	96940073	98858761	56	SNRNP200,ITPRIPL1,NCAPH,ARID5A,KANSL3,FER1L5,ANKRD39,SEMA4C,FAM178B,FAHD2B,ANKRD36,ANKRD36B,COX5B,ACTR1B,LOC728537,ZAP70,VWA3B	Also reported on Liu et al. 2017, Also reported on Karlsson et al. 2015	PBS(0.1%), xpEHH(0.1%)	GIH,ITU
2	182401400	182543587	15	CERKL,NEUROD1		PBS(1%)	ITU
2	241662829	242033643	60	KIF1A,AGXT,C2orf54,SNED1	Also reported on Karlsson et al. 2015	xpEHH(1%)	GIH,ITU
3	3823035	4508966	70	SUMF1		xpEHH(0.1%), PBS(0.5%)	GIH,ITU
3	4535031	4889524	91	ITPR1,EGOT		xpEHH(0.1%), PBS(0.5%)	GIH,ITU
3	12330435	12705700	32	PPARG,TSEN2,C3orf83,MKRN2,RAF1		PBS(0.1%), xpEHH(0.1%)	GIH,ITU
3	59735035	61237133	290	FHIT		PBS(1%), xpEHH(1%)	GIH,ITU
3	103903475	103946105	2	MIR548A3			GIH
3	134514098	134979307	65	EPHB1			GIH,ITU
4	39289068	39529218	26	RFC1,KLB,RPL9,LIAS,LOC401127,UGDH	Also reported on Karlsson et al. 2015	xpEHH(0.5%)	GIH,ITU
4	80413746	80992808	46	LOC100506035,PCAT4,ANTXR2		PBS(0.5%)	GIH,ITU
4	95373093	95589374	21	PDLIM5		xpEHH(0.5%), PBS(0.5%)	GIH,ITU
4	172734574	173961558	78	GALNTL6		xpEHH(0.5%), PBS(0.5%)	GIH,ITU
5	13690436	13944589	36	DNAH5			GIH,ITU
5	33527286	33892124	68	ADAMTS12		PBS(0.5%)	GIH,ITU
5	131528303	131811736	33	P4HA2,BC030525,PDLIM4,SLC22A4,C5orf56		PBS(1%)	GIH,ITU
5	145718586	147822399	227	DPYSL3,SPINK6,AK054753,SPINK13,SPINK7,SPINK9,FBXO38		xpEHH(0.5%)	GIH,ITU
5	168088737	168728133	115	SLIT3		PBS(1%)	GIH,ITU
6	29550028	33086926	3545	SNORD32B,OR2H2,GABBR1,MOG,ZFP57,HLA-F,HLA-F-AS1,IER3,AK098012,DDR1,MIR4640,GTF2H4,VARS2,MUC22,HLA-C,HLA-B,HCP5,PMSP,PRRT1,LOC100507547,PPT2,PPT2-EGFL8,EGFL8,AGPAT1,RNF5,AGER,PBX2,GPSM3,NOTCH4,HLA-DMB,HLA-DMA,BRD2,HLA-DOA,HLA-DPA1,HLA-DPB1,HLA-DPB2	Also reported on Liu et al. 2017 Also reported on Suo et al. 2012	PBS(0.5%), xpEHH(1%)	GIH,ITU
6	52761438	52860178	14	GSTA3,GSTA4
6	128321131	128718833	15	PTPRK		xpEHH(0.5%), Tajimas`D(0.1%), CLR(0.5%),PBS(0.1%)
7	4050597	4308631	48	SDK1			GIH,ITU
7	8152814	8301911	52	ICA1			GIH,ITU
7	77707699	78119337	86	MAGI2			GIH,ITU
7	103969103	104549003	75	LHFPL3			GIH,ITU
7	111366163	111461829	12	DOCK4,BC043243	Also reported on Karlsson et al. 2015	xpEHH(0.5%), PBS(0.5%)	GIH, ITU
7	119913721	120390387	19	KCND2	Also reported on Liu et al. 2017, Also reported on Karlsson et al. 2015	xpEHH(0.5%), Tajimas`D(0.5%), CLR(0.5%)	GIH, ITU
8	2792874	4852328	585	CSMD1		xpEHH(0.5%)	GIH,ITU
8	13947372	15095792	166	SGCZ		xpEHH(0.5%)	GIH,ITU
8	22570764	22785421	53	PEBP4,AK124682		xpEHH(0.5%), PBS(0.5%)	GIH,ITU
8	131064350	131455906	16	ASAP1			GIH,ITU
9	6925500	7175648	49	KDM4C		xpEHH(0.5%), PBS(0.1%)	GIH,ITU
9	8314245	10612723	374	PTPRD		xpEHH(0.5%), PBS(0.5%)	GIH,ITU
9	16409500	16575354	24	BNC2		PBS(0.5%)	GIH,ITU
9	32972614	33025118	1	APTX		xpEHH(0.5%)	GIH
9	74729510	74975270	22	GDA,AK095210,ZFAND5		xpEHH(0.5%), PBS(1%)	ITU
9	123714613	124095120	18	C5,CNTRL,RAB14,GSN	Also reported on Metsupalu et al. 2011, Also reported on Karlsson et al. 2015	xpEHH(0.5%), PBS(0.1%)	GIH,ITU
10	320129	735608	23	DIP2C	Also reported on Karlsson et al. 2015	xpEHH(0.5%), Tajimas`D(1%)	GIH,ITU
10	15253643	15413058	22	FAM171A1		xpEHH(0.5%)	GIH,ITU
10	67679724	69425416	168	CTNNA3			GIH,ITU
10	87359311	88126250	72	GRID1		xpEHH(1%)	GIH,ITU
10	98592016	98724198	4	LCOR		Tajimas`D(1%)	GIH,ITU
10	118187423	118261387	9	PNLIPRP3,JA611286	Also reported on Karlsson et al. 2015	Tajimas`D(0.5%)
10	122263090	122349367	15	PPAPDC1A
11	61447904	62622555	144	DAGLA,MYRF,DKFZP434K028,BC020196,TMEM258,MIR611,FEN1,FADS1,MIR1908,FADS2,FADS3,RAB3IL1,BEST1,FTH1,BC132896,SNORD27	Also reported on Suo et al. 2012	PBS(0.1%), xpEHH(0.1%)	GIH, ITU
11	65479472	68846261	198	KAT5,RNASEH2C,AP5B1,SNX32,CFL1,MUS81,EFEMP2,CTSW,FIBP,CCDC85B,FOSL1,KLC2,RAB1B,AK125412,CNIH2,YIF1A,TMEM151A,CD248,RIN1,BRMS1,B3GNT1,SLC29A2,AX747485,NPAS4,MRPL11,LOC100130987,POLD4,CLCF1,RAD9A,PPP1CA,TBC1D10C,CARNS1,RPS6KB2,PTPRCAP,CORO1B,GPR152,CABP4,TMEM134,AIP,PITPNM1,CDK2AP2,CABP2,C11orf24,LRP5,MRGPRF,BC039516,TPCN2	Also reported on Karlsson et al. 2015	CLR(0.1%),Tajimas`D(0.5%), xpEHH(0.1%), PBS(0.5%)	GIH, ITU
11	126293395	132206716	884	KIRREL3,DJ031150,NTM	Also reported on Metspalu et al. 2011	xpEHH(0.5%), PBS(0.5%)	GIH,ITU
11	131780711	132206716	72	NTM
12	55342086	55423801	12	TESPA1,NEUROD4		PBS(0.1%)	ITU
12	86373036	86650090	8	MGAT4C		xpEHH(0.5%)	GIH,ITU
12	92378751	92536447	20	LOC256021			GIH,ITU
12	130822432	130855925	5	PIWIL1
13	22245214	22278640	3	FGF9		xpEHH(0.1%), PBS(1%)
13	33677271	33780187	23	STARD13		PBS(1%)	ITU
13	71589272	71742549	13	LINC00348		xpEHH(0.5%), PBS(0.5%)	GIH,ITU
13	72012097	72441330	25	DACH1		Tajimas`D(1%), PBS(1%), xpEHH(1%)
13	92050934	93519487	139	GPC5	Also reported on Karlsson et al. 2015	xpEHH(0.1%), PBS(1%)	GIH,ITU
13	100258918	109860355	1391	CLYBL,ZIC5,ZIC2,PCCA,FAM155A,MYO16		PBS(0.1%), xpEHH(0.1%)	GIH,ITU
13	109248499	109860355	97	MYO16
14	63173944	63511955	35	KCNH5	Also reported on Metspalu et al. 2011, Also reported on Karlsson et al. 2015	xpEHH(0.1%), PBS(0.5%)	GIH,ITU
14	68286495	69196935	96	RAD51B		xpEHH(0.5%)	GIH,ITU
14	74498499	74667117	11	CCDC176,ALDH6A1,LIN52			GIH,ITU
14	100151040	100193638	8	CYP46A1			GIH,ITU
15	31775328	31947542	18	OTUD7A		xpEHH(0.1%)	GIH,ITU
15	58245621	58358121	4	ALDH1A2		PBS(1%)	GIH,ITU
15	75136072	75343067	12	SCAMP2,MPI,FAM219B,COX5A,RPP25,SCAMP5,BC150506,BC150507,PPCDC		PBS(0.5%)
15	79028604	80634147	224	DQ582071,RASGRF1,LOC729911,MIR184,AK124939,LINC00927		xpEHH(0.5%)
15	101923952	102030187	41	PCSK6		PBS(0.5%)	GIH
16	7382750	7763340	105	RBFOX1		PBS(1%)	GIH,ITU
16	12154666	12293540	18	SNX29		PBS(0.1%), xpEHH(1%)	GIH,ITU
16	29464909	32077476	122	BOLA2,KIF22,MAZ,AB209061,AK097472,PRRT2,PAGR1,BC029255,MVP,CDIPT,CDIPT-AS1,SEZ6L2,ASPHD1,KCTD13,TMEM219,TAOK2,HIRIP3,LOC595101,CD2BP2,TBC1D10B,MYLPF,SEPT1,ZNF48,SEPT2,ZNF771,DCTPP1,SEPHS2,ITGAL,MIR4518,ZNF768,ZNF747,AK056973,ZNF764,ZNF688,ZNF785,ZNF689,PRR14,FBRS,LOC730183,SRCAP,SNORA30,LOC100862671,PHKG2,C16orf93,RNF40,ZNF629,BCL7C,MIR4519,BC073928,MIR762,CTF1,FBXL19-AS1,FBXL19,ORAI3,SETD1A,HSD3…	Also reported on Perdomo-Sabogal et al, 2019 for Chinese in Bejing (CHB), Also reported on Karlsson et al. 2015	Tajimas`D(0.1%), PBS(0.1%), xpEHH(0.1%)	GIH,ITU
16	46760587	47735434	15	MYLK3,C16orf87,GPT2,ITFG1,PHKB	Also reported on Karlsson et al. 2015	Tajimas`D(0.5%), PBS(0.5%)
16	53737874	54148379	85	FTO			GIH
16	58783809	59142878	51	AK057513			GIH,ITU
16	87117167	87457487	57	AK125749,C16orf95,FBXO31,MAP1LC3B,ZCCHC14	Also reported on Karlsson et al. 2015	xpEHH(0.5%), PBS(0.1%)	GIH,ITU
17	4901242	5126779	15	KIF1C,SLC52A1,ZFP3,ZNF232,USP6,DQ594352,DQ586040,DQ575687,DQ570124,DQ584383,DQ574802,DQ573130,ZNF594,LOC100130950		xpEHH(0.1%), PBS(1%)	GIH,ITU
17	17876126	18011299	4	LRRC48,ATPAF2,BC150162,GID4,DRG2	Also reported on Karlsson et al. 2015	PBS(0.5%)	GIH,ITU
17	39305175	39395256	2	KRTAP4-5,KRTAP4-4,KRTAP4-3,KRTAP4-2,KRTAP4-1,KRTAP9-1,KRTAP9-2,KRTAP9-3,KRTAP9-8		xpEHH(1%)
17	44107281	44270166	7	KANSL1		Tajimas'D(1%), xpEHH(0.1%)
17	55334373	55710544	77	MSI2		xpEHH(0.1%)	GIH, ITU
17	58755212	59470192	58	BCAS3	Also reported on Metspalu et al. 2011, Also reported on Karlsson et al. 2015	Tajimas'D(0.1%), CLR(0.1%), PBS(1%)	GIH, ITU
17	70399462	70588943	41	LINC00673		xpEHH(0.1%), PBS(0.5%)	GIH,ITU
18	11851388	12030885	39	CHMP1B,GNAL,MPPE1,IMPA2			GIH,ITU
18	46065426	46389586	69	CTIF		xpEHH(0.5%)	GIH,ITU
19	7741942	8070529	63	C19orf59,TRAPPC5,FCER2,CLEC4G,CD209,CLEC4M,CLEC4GP1,EVI5L,FLJ22184,LOC388499,LRRC8E,MAP2K7,TGFBR3L,SNAPC2,CTXN1,TIMM44,ELAVL1		PBS(0.1%), xpEHH(0.1%)	GIH,ITU
20	7866020	8008603	15	HAO1,TMX4,AK097836			GIH
20	15177503	16033841	161	MACROD2		xpEHH(0.5%)	GIH,ITU
20	30009241	30389603	12	DEFB122,DEFB123,DEFB124,REM1,LINC00028,HM13,PSIMCT-1,HM13-AS1,ID1,MIR3193,COX4I2,BCL2L1,TPX2		Tajimas`D(0.5%), PBS(0.5%), xpEHH(1%)	GIH
20	51801821	52111869	64	TSHZ2
20	53092265	53267710	13	DOK5	Also reported on Metspalu et al, 2011	xpEHH(0.5%), Tajimas`D(0.1%), CLR(0.1%), PBS(0.1%)
20	59827481	60515673	160	CDH4		PBS(0.1%)	GIH,ITU
21	19207988	19257925	2	CHODL-AS1
21	40177754	40266791	10	ETS2,SNORA62		PBS(0.1%), xpEHH(0.1%)
21	44073861	44299385	40	PDE9A,AX747730,WDR4		xpEHH(0.5%), PBS(0.5%)
21	47518032	47575481	17	COL6A2,DKFZp586E1322,FTCD		xpEHH(0.5%)
22	35462129	35483380	3	ISX	Also reported on Metspalu et al, 2011
22	46756730	46933067	49	CELSR1	Also reported on Metspalu et al, 2011, Also reported on Karlsson et al. 2015	xpEHH(0.5%), Tajimas`D(0.5%)
